# Supplementary material for: Evaluation of Pharmacology and Pathophysiology Knowledge of Epilepsy among Senior Pharmacy Students: A Single Center Experience
Source: Medicina (Kaunas). 2023 Apr 28;59(5):848. doi: 10.3390/medicina59050848 (PMC10222504; doi:10.3390/medicina59050848)
Supplement: Supplementary file 1 [file medicina-59-00848-s001.zip]

Archive with 1 entries (1 files):
- medicina-2281776-supplementary.pdf
